# Supplementary material for: Gut microbiota composition in patients with Crohn’s disease in Saudi Arabia
Source: PLoS One. 2024 Apr 24;19(4):e0299749. doi: 10.1371/journal.pone.0299749 (PMC11042705; doi:10.1371/journal.pone.0299749)
Supplement: S1 Data — (XLSX) [file pone.0299749.s001.xlsx]

## Sheet: Sheet1
Group	Sample Name	CDAI	Age	Weight	Height	ideal body weight	body mass index	Gender	using antibiotics	smoking	General well-being in the last 7 days	body temperature over 100F/37.8C	Total number of soft/liquid stools in the last 7 days	Average daily rating of Abdominal pain in the last 7 days	using an Anti-diarrhea drug	Size of Abdominal mass	have Arthritis/arthralgias	have erythema nodosum, pyoderma gangrenosum, or aphthous stomatitis	have Iritis/uveitis	have Anal fissure, fistula, or abscess	have Other fistula	Hematocrit (volume percentage of red blood cells in blood )	Year of diagnose	Disease Location	Disease behavior
Inactive	I.2	70	17-40	90	180	71.28	27.78	Male	No	Yes	Generally well	No	11	Mild	No	Medium	No	No	No	Yes	No	47.5	2019	L3 Ileocolonic	B3 pri anal fistulizing cd, penetrating
Inactive	I.3	59	17-40	49	162	57.74	18.67	Female	No	No	Generally well	No	14	No pain	No	Normal	No	No	No	No	No	39.4	2009	L1 terminalileum	B1 non stricturing non penetrating
Inactive	I.4	29	17-40	79	170	63.58	27.34	Male	No	No	Generally well	No	4	No pain	No	Normal	I've had it before	No	No	No	No	39.4	2017	L3 Ileocolonic	B2 stricturing
Inactive	I.5	-19	17-40	108	175	67.38	35.27	Male	No	Yes	Generally well	No	14	No pain	No	Medium	No	No	No	No	No	48.1	2017	L3 Ileocolonic	B2 stricturing
Inactive	I.6	132	17-40	57.8	160	56.32	22.6	Male	No	Yes	Generally well	No	20	Mild	No	Medium	No	Yes	No	Yes	No	47.1	2006	L1 terminalileum	B2 stricturing
Inactive	I.7	79	17-40	68	166	60.62	24.68	Male	No	No	Generally well	No	21	Mild	No	Normal	No	No	No	I've had it before	No	44.7	2009	L3 Ileocolonic	B3 fistulizing cd, penetrating
Inactive	I.8	144	17-40	51	170	63.58	22	Male	No	No	Generally well	Yes	8	Mild	No	Normal	No	No	No	I've had it before	Yes	41.4	2017	L3 Ileocolonic	B3 fistulizing cd, penetrating
Inactive	I.9	84	Above 40	76	165	59.9	27.92	Male	No	No	Generally well	No	14	No pain	No	Medium	No	No	No	No	No	36.5	2006	L3 Ileocolonic	B3 fistulizing cd, penetrating
Inactive	I.10	86	Above 40	74	164	59.17	27.51	Female	No	No	Generally well	No	35	No pain	No	Medium	Yes	No	No	No	No	41.8	1994	L3 Ileocolonic	B3 fistulizing cd, penetrating
Inactive	I.11	126	Above 40	79	170	63.58	27.34	Male	No	No	Generally well	No	14	No pain	No	Normal	Yes	No	No	No	No	29.9	1997	L1 terminalileum	B3
Inactive	I.12	100	17-40	52	159	55.62	20.57	Female	No	No	Generally well	No	8	Mild	No	Normal	Yes	No	No	No	No	38.2	2017	L1 terminalileum	B1 non stricturing non penetrating
Inactive	I.13	88	17-40	77	182	72.87	23.25	Male	No	No	Slightly under par	No	4	No pain	No	Medium	Yes	No	No	No	No	39.4	2015	L3 Ileocolonic	unknown
Inactive	I.14	30	17-40	115	165	59.9	42.24	Male	No	No	Generally well	No	28	No pain	No	Large	No	No	No	Yes	No	45.7	2013	L3 Ileocolonic	B2 stricturing
Inactive	I.16	39	17-40	97	173	65.84	32.4	Male	No	No	Generally well	Yes	14	No pain	No	Medium	No	No	No	No	No	44	2014	L3 Ileocolonic	B1 non stricturing non penetrating
Inactive	I.17	71	17-40	55	168	62.09	19.5	Male	No	No	Generally well	No	7	No pain	No	Normal	No	No	No	No	No	39.4		unknown	unknown
Inactive	I.18	-7	Above 40	74	163	58.45	27.9	Male	No	No	Generally well	No	7	No pain	No	Normal	No	No	No	No	No	46	2011	L2 Colonic	B1 non stricturing non penetrating
Inactive	I.19	94	17-40	60	158	54.92	24	Female	No	No	Generally well	No	20	No pain	No	Normal	No	No	No	No	No	31.4	2019	l3 Ileocolonic	B2 stricturing p
Inactive	I.20	110	16 year or below	45	143	44.99	22	Female	No	No	Generally well	No	14	Mild	No	Medium	No	No	No	No	No	37.5	2019	l3 Ileocolonic	b3
Inactive	I.21	106	17-40	98	173	65.84	32.7	Male	No	No	Generally well	No	17	Mild	No	Medium	No	No	No	Yes	No	39.4	2010	L2 Colonic	unknown
Inactive	I.22	64	17-40	75	174	66.61	24.8	Male	No	Yes	Generally well	No	5	Mild	No	Medium	No	No	No	I've had it before	No	45	2016	L1 terminalileum	B2 stricturing
Inactive	I.23	69	17-40	45	155	52.86	18.7	Female	No	No	Generally well	No	14	No pain	No	Normal	No	No	No	I've had it before	No	37.6	2017	l3 Ileocolonic	B3 fistulizing cd, penetrating
Inactive	I.24	23	17-40	69	165	59.9	25.3	Male	No	Yes	Generally well	No	4	Mild	No	Normal	No	No	No	I've had it before	No	47.8	2020	L1	b3
Inactive	I.25	45	17-40	74	162	57.74	28.2	Male	No	No	Generally well	No	4	Mild	No	Normal	No	No	No	No	No	42	2005	L1 terminalileum	B1 non stricturing non penetrating
Inactive	I.26	77	17-40	57	157	54.23	23.1	Male	No	No	Generally well	No	15	No pain	No	Medium	No	No	No	Yes	No	45	2013	L3 Ileocolonic	B3
Inactive	I.27	75	Above 40	69	166	60.62	25	Male	No	No	Generally well	No	7	No pain	No	Normal	No	No	No	Yes	No	37.9	2018	L2	B3
Inactive	I.28	120	16 year or below	103	177	68.92	32.9	Male	No	No	Generally well	No	14	Moderate	No	Medium	No	No	No	I've had it before	No	38.4	2020	L3 Ileocolonic	B3
Inactive	I.29	89	17-40	84	169	62.83	29.4	Male	No	No	Generally well	No	7	Mild	No	Medium	Yes	No	No	No	No	41.7	2010	L1	B1 non stricturing non penetrating P
Inactive	I.30	149	17-40	44	156	53.54	18.1	Female	No	No	Generally well	No	21	No pain	No	Normal	No	No	No	No	No	27.1	2015	L3 Ileocolonic	B3
Inactive	I.31	100	17-40	93	172	65.08	31.4	Male	No	No	Generally well	No	18	Mild	No	Medium	No	Yes	No	Yes	No	45	2019	L3 Ileocolonic	B3 pri anal fistulizing cd, penetrating
Inactive	I.32	76	17-40	115	167	61,36	41.2	Female	No	No	Generally well	No	5	Moderate	No	Large	No	No	No	Yes	No	39.8	2016	L1	B2 P
Inactive	I.33	106	17-40	72	177	68.92	23	Male	No	No	Generally well	No	2	No pain	No	Medium	No	No	No	Yes	No	36	2011	L1	P B1
Inactive	I.34	62	17-40	60	175	67.38	19.6	Male	No	Yes	Generally well	No	2	No pain	No	Normal	No	No	No	Yes	Yes	45.9	2015	L1	B1
Inactive	I.35	72	17-40	81	176	68,15	26.1	Male	No	Yes	Generally well	No	7	Mild	No	Normal	No	No	No	Yes	No	43.4	2019	L3 Ileocolonic	B3 P
Inactive	I.36	62	17-40	79	165	59.9	29	Male	No	No	Generally well	No	2	No pain	No	Medium	No	No	No	Yes	No	38.7	2004	L2 Colonic	B3
Inactive	I.37	73	Above 40	62	155	52.86	25.8	Female	No	No	Generally well	No	12	Mild	No	Medium	No	No	No	No	No	40.1	2001	L2 Colonic	B1 in clinical remission
Inactive	I.39	112	17-40	92	181	72.07	28.1	Male	No	No	Generally well	No	14	Mild	No	Medium	No	No	No	Yes	Yes	44.3	May 2014	L4 Isolated upper disease + L2 Colonic	B3
Inactive	I.40	30	17-40	72	169	62.83	25.2	Male	No	No	Generally well	No	10	No pain	No	Normal	No	No	No	Yes	No	46.2	2016	L3 Ileocolonic	B3 fistulizing cd, penetrating
Inactive	I.41	17	Above 40	62	154	52.18	26.1	Female	No	No	Generally well	No	0	No pain	No	Normal	No	No	No	Yes	No	39.4	2019	L2 Colonic	B1
Inactive	I.42	54	17-40	46	163	58.45	17.3	Female	No	No	Generally well	No	4	No pain	No	Normal	No	No	No	No	No	37.9	2018	L3 Ileocolonic	B1
Inactive	i.43	96	17-40	66	159	55.62	26.11	Female	No	No	Generally well	No	5	Mild	No	Medium	I've had it before	No	No	Yes	No لا	37.1	2018	L1	B3 fistulizing cd, penetrating P
Active	A.1	155	Above 40	94	167	61,36	33.7	Male	No	Yes	Generally well	No	21	Mild	No	Large	No	No	No	Yes	Yes	40.2	1997	L1	penetratingfistulizing cd,B3
Active	A.2	163	17-40	68	163	58.45	25.6	Female	No	No	Generally well	No	21	Mild	No	Medium	Yes	No	No	Yes	Yes	38.3	2006	L3 Ileocolonic	B3 P
Active	A.3	182	16 year or below	39	152	50.83	16.9	Female	No	No	Slightly under par	No	4	Moderate	No	Normal	No	No	No	No	No	36.7	2019	L1	B1
Active	A.4	171	Above 40	72	166	60.62	26.1	Female	No	No	Generally well	No	42	Moderate	No	Normal	Yes	No	No	No	No	39.4	1996	L2 Colonic	unknown
Active	A.5	226	17-40	81	157	54.23	32.9	Female	No	No	Slightly under par	No	28	Moderate	No	Medium	Yes	No	No	I've had it before	No	31.9	2009	L1	B2
Active	A.6	210	17-40	68	157	54.23	27.6	Female	No	No	Slightly under par	No	7	Mild	No	Medium	Yes	No	Yes	Yes	Yes	35.8	2015	L2 Colonic	B3 P
Active	A.7	252	17-40	57	162	57.74	21.7	Male	No	Yes	Slightly under par	No	28	Moderate	No	Medium	No	No	No	I've had it before	Yes	41	2012	L3 Ileocolonic	B3
Active	A.8	211	Above 40	68	166	60.62	24.7	Male	No	Yes	Slightly under par	No	28	Mild	No	Normal	No	No	No	I've had it before	No	33.1	1999	L3 Ileocolonic	B1
Active	A.9	198	Above 40	54	155	52.86	22.48	Female	No	No	Slightly under par	No	28	No pain	No	Medium	No	No	No	I've had it before	No	29.4	1996	L3 Ileocolonic	B2
Active	A.10	305	17-40	58	157	54.23	23.5	Female	No	No	Slightly under par	No	35	Moderate	No	Large	No	No	No	Yes	No	33.1	2019	L3 Ileocolonic	B1
Active	A.11	392	17-40	44	156	53.54	18.1	Female	No	No	Slightly under par	Yes	30	Sever	No	Large	Yes	No	No	No	No	30.3	2020	L3 Ileocolonic	B2
Active	A.12	212	17-40	54	160	56.32	21.1	Female	No	No	Slightly under par	No	14	Moderate	No	Normal	I've had it before	No	No	Yes	Yes	38.6	2010	L1	B1
Active	A.13	308	17-40	56	177	68.92	17.9	Male	No	No	Slightly under par	Yes	28	Moderate	No	Normal	I've had it before	No	No	I've had it before	No	39.4	2015	L1 Ilea	unknown
Active	A.14	159	17-40	51	168	62.09	18.1	Male	No	Yes	Slightly under par	No	5	Moderate	No	Normal	No	No	No	No	No	44.9	2018	L2 Colonic	B1
Active	A.15	200	17-40	85	179	70,49	26.5	Male	No	No	Slightly under par	No	21	Mild	No	Medium	Yes	No	No	Yes	No	41.2	2016	L2 Colonic	B1
Active	A.16	202	17-40	60	192	81.1	16.3	Male	No	No	Generally well	No	14	Moderate	No	Normal	Yes	No	No	Yes	No	40.6	2006	L1	B3
Active	A.17	173	17-40	72	170	63.58	24.9	Male	No	Yes	Slightly under par	No	3	Moderate	No	Medium	No	Yes	No	Yes	No	46.8	2016	L1	B3 P
Active	A.18	176	17-40	56	174	66.61	18.5	Male	No	No	Generally well	No	4	Mild	No	Medium	No	No	No	Yes	No	34.1	2013	L3 Ileocolonic	B3 P
Active	A.19	294	Above 40	59	155	52.86	24.6	Female	No	No	Slightly under par	No	9	Moderate	No	Large	Yes	No	No	Yes	No	35.2	2014	L3 Ileocolonic	B1
Active	A.20	207	17-40	97.5	189	78.59	27.3	Male	No	No	Generally well	No	3	Moderate	No	Large	Yes	Yes	No	Yes	No	39.4	2018	L4 Isolated upper disease + L2 Colonic	RECTOSIGMOD AND DECENDING COLON COLONIC CD ON REMISSION
Active	A.21	213	17-40	50	176	68,15	16.1	Male	No	Yes	Generally well	No	28	Mild	No	Normal	No	No	No	Yes	Yes	37.7	2014	L2 Colonic	B3 P
Active	A.22	191	17-40	52	175	67.38	17	Male	No	Yes	Slightly under par	No	8	Mild	No	Medium	No	No	No	Yes	No	42.7	2018	L3 Ileocolonic	B3
Active	A.23	174	17-40	54	171	64.33	18.5	Male	No	Yes	Generally well	No	21	No pain	No	Medium	No	Yes	No	Yes	No	37.7	2011	L2 Colonic, L3 Ileocolonic	B3P
Active	A.24	265	17-40	70	164	59.17	26	Female	No	No	Slightly under par	No	21	Moderate	No	Medium	Yes	No	No	Yes	Yes	35	2019	L2 Colonic	B3P
Active	A.25	255	17-40	61	155	52.86	25.4	Female	No	No	Generally well	No	21	Mild	No	Large	Yes	No	No	Yes	No	24.8	2009	L3 Ileocolonic	B3
Control	C.01		17-40	61	165		22.4	Female	No	No	Generally well	No	1	No pain	No	Normal	No	No	No	No	No
Control	C.02		17-40	86	185		25.1	Male	No	No	Generally well	No	4	No pain	No	Medium	No	No	No	No	No
Control	C.03		Above 40	80	165		29.4	Female	No	No	Generally well	No	4	Mild	No	Large	No	No	No	No	No
Control	C.04		17-40	71	162		27.1	Female	No	No	Generally well	No	1	No pain	No	Normal	No	No	No	No	No
Control	C.5		Above 40	90	162		34.3	Male	No	Yes	Generally well	No	4	No pain	No	Large	No	No	No	No	No
Control	C.6		17-40	53	161		20.4	Female	No	No	Generally well	No	7	No pain	No	Normal	No	No	No	No	No
Control	C.07		17-40	65	165		23.9	Female	No	No	Generally well	No	2	No pain	No	Medium	No	No	No	No	No
Control	C.8		Above 40	85	171		29.1	Male	No	No	Generally well	No	2	No pain	No	Medium	No	No	No	No	No
Control	C.9		Above 40	53	158		21.2	Male	No	No	Generally well	No	5	No pain	No	Normal	No	No	No	No	No
Control	C10		Above 40	53.5	167		19.2	Male	No	No	Generally well	No	3	No pain	No	Medium	No	No	I don’t know	No	No
Control	C.11		Above 40	75	170		26	Male	No	No	Generally well	No	4	No pain	No	Medium	No	No	No	No	No
Control	c.12		Above 40	70	168		24.8	Male	No	Yes	Generally well	No	3	No pain	No	Large	No	No	No	No	No
Control	C.13		17-40	64	162		24.4	Female	No	No	Generally well	No	4	No pain	No	Normal	No	No	No	No	No
Control	C14		Above 40	55	163		20.7	Male	No	Yes	Generally well	No	4	No pain	No	Medium	No	No	I don’t know	No	No
Control	C.15		17-40	63.5	164		23.6	Female	No	No	Generally well	No	3	No pain	No	Normal	No	No	No	No	No
